# Supplementary material for: Multi-Omics Integration Reveals Mitochondrial Gene Regulation as a Determinant of Tuberculosis Susceptibility: A Mendelian Randomization Approach
Source: Biomedicines. 2025 Mar 19;13(3):749. doi: 10.3390/biomedicines13030749 (PMC11939929; doi:10.3390/biomedicines13030749)
Supplement: Supplementary file 1 [file biomedicines-13-00749-s001.zip]

Archive with 1 entries (1 files):
- biomedicines-3480721-supplementary.pdf
